# Supplementary material for: Genetic Dissection of Bloom Time in Low Chilling Sweet Cherry (Prunus avium L.) Using a Multi-Family QTL Approach
Source: Front Plant Sci. 2020 Jan 9;10:1647. doi: 10.3389/fpls.2019.01647 (PMC6962179; doi:10.3389/fpls.2019.01647)
Supplement: Supplementary file 2 [file DataSheet_2.xlsx]

## Sheet: Supplementary Table S4
Supplementary Table S4. Genetic map used for QTL analysis.
Marker	Genetic position from V×C linkage map (Calle et al. 20181)		Physical Position on Peach Genome v2.0.a1 (Verde et al. 20172)
	LG	cM	Chr	Postion (bp)
ss490545363	1	0	1	43009
ss490545688	1	0.063	1	212923
ss490545390	1	0.114	1	348728
ss490545696	1	0.121	1	367896
ss490558959	1	0.641	1	450500
ss490545406	1	1.282	1	538003
ss490545413	1	2.572	1	599677
ss490545708	1	2.603	1	694648
ss490545434	1	2.665	1	885413
ss490545452	1	2.739	1	1111179
ss490545461	1	2.768	1	1197734
ss490545716	1	2.775	1	1235042
ss490545464	1	2.781	1	1237955
ss490545473	1	2.812	1	1331014
ss490545723	1	3	1	1404385
ss490545482	1	3.118	1	1450177
ss490545503	1	3.863	1	1737233
ss490545522	1	5.153	1	1956961
ss490545528	1	5.631	1	2115235
ss490545556	1	6.619	1	2441514
ss490559162	1	7.341	1	2602041
ss490545574	1	8.331	1	2822260
ss490559121	1	9.191	1	3013595
ss490545594	1	9.268	1	3030709
ss490545597	1	9.748	1	3137574
ss490545606	1	10.281	1	3256181
ss490545609	1	10.353	1	3272245
ss490545625	1	11.101	1	3438604
ss490545628	1	11.242	1	3469849
ss490545803	1	13.857	1	3850690
ss490545658	1	13.858	1	3851746
ss490545689	1	14.498	1	4322173
ss490545798	1	15.788	1	4549789
ss490545782	1	15.904	1	4662228
ss490545838	1	16.222	1	4970345
ss490548794	1	17.041	1	5763384
ss490553109	1	17.078	1	5798284
ss490553112	1	17.225	1	5834582
ss490545817	1	17.958	1	6014225
ss490545821	1	18.05	1	6037116
ss490558973	1	18.063	1	6040280
ss490545844	1	19.075	1	6288513
ss490545873	1	19.673	1	6307249
ss490545848	1	20.33	1	6327793
ss490545852	1	20.489	1	6343413
ss490545860	1	21.185	1	6411616
ss490545881	1	21.335	1	6423301
ss490545872	1	22.434	1	6508387
ss490545888	1	23.301	1	6665015
ss490545896	1	23.818	1	6759427
ss490545908	1	24.459	1	6876666
ss490545912	1	24.643	1	6910208
ss490559240	1	24.881	1	6953579
ss490545920	1	24.883	1	6973115
ss490545944	1	24.963	1	7523858
ss490545947	1	24.966	1	7538607
ss490545951	1	25.208	1	7580321
ss490545963	1	27.492	1	7778041
ss490545967	1	27.729	1	7823523
ss490545984	1	28.409	1	7953799
ss490546020	1	29.667	1	8273624
ss490545950	1	30.748	1	8478196
ss490546044	1	31.369	1	8555629
ss490546048	1	31.652	1	8590815
ss490546052	1	31.969	1	8660661
ss490546056	1	32.101	1	8689569
ss490546065	1	32.255	1	8748631
ss490545966	1	32.291	1	8762156
ss490558828	1	32.551	1	8861509
ss490558825	1	33	1	8861576
ss490558822	1	33.001	1	8861733
ss490546081	1	33.213	1	8880638
ss490546089	1	34.008	1	8951757
ss490546126	1	35.895	1	9282768
ss490546154	1	38.701	1	9774739
ss490546006	1	38.887	1	9941002
ss490546174	1	39.006	1	10046726
ss490546182	1	39.071	1	10104632
ss490546018	1	39.11	1	10139276
ss490546222	1	39.62	1	10592431
ss490546226	1	39.812	1	10624537
ss490546230	1	39.818	1	10625506
ss490546026	1	39.83	1	10627590
ss490546234	1	39.885	1	10636844
ss490546030	1	39.94	1	10645995
ss490546037	1	40.35	1	10714459
ss490546273	1	40.539	1	10745925
ss490546281	1	40.574	1	10765509
ss490546285	1	40.6	1	10779934
ss490546297	1	40.678	1	10823286
ss490546041	1	40.719	1	10846167
ss490546301	1	40.76	1	10868820
ss490546317	1	40.835	1	10910429
ss490546333	1	40.988	1	10994956
ss490546061	1	41.331	1	11016517
ss490546349	1	41.892	1	11051624
ss490546357	1	42.209	1	11085842
ss490546369	1	42.796	1	11149098
ss490546398	1	43.228	1	11326661
ss490546406	1	43.297	1	11356761
ss490546426	1	43.46	1	11427748
ss490546434	1	43.694	1	11529557
ss490546068	1	43.743	1	11550868
ss490546442	1	43.755	1	11556023
ss490546462	1	44.286	1	11787094
ss490546478	1	46.902	1	12303637
ss490546092	1	47.513	1	12379515
ss490546486	1	48.742	1	12471060
ss490546490	1	48.788	1	12564964
ss490546494	1	48.825	1	12639430
ss490546510	1	49.071	1	13134941
ss490546104	1	49.121	1	13234835
ss490546522	1	49.226	1	13446218
ss490546526	1	49.308	1	13500761
ss490546538	1	50.581	1	14338008
ss490546121	1	52.437	1	14895154
ss490546566	1	52.578	1	15084607
ss490546570	1	52.66	1	15193948
ss490546574	1	52.707	1	15256213
ss490546583	1	53.666	1	15477198
ss490546591	1	53.939	1	15601111
ss490546599	1	54.277	1	15753605
ss490546611	1	54.918	1	16036105
ss490546137	1	55.529	1	16941316
ss490546619	1	55.544	1	16985912
ss490558902	1	55.752	1	17583149
ss490546643	1	55.753	1	17586989
ss490546651	1	56.087	1	18545593
ss490546675	1	60.066	1	20811017
ss490546679	1	60.353	1	20973954
ss490559249	1	62.558	1	22747528
ss490546727	1	62.844	1	22976838
ss490546735	1	62.874	1	22989909
ss490546759	1	63.958	1	23455434
ss490546762	1	64.134	1	23528689
ss490546201	1	64.525	1	23596738
ss490546844	1	67.906	1	25136072
ss490546860	1	68.428	1	25373909
ss490546922	1	70.261	1	26208380
ss490546926	1	70.303	1	26227398
ss490546934	1	70.49	1	26312659
ss490546942	1	70.679	1	26398544
ss490546966	1	71.402	1	26727673
ss490546974	1	71.628	1	26830407
ss490546978	1	71.773	1	26896554
ss490546322	1	72.007	1	27002841
ss490546990	1	72.182	1	27021856
ss490559447	1	73.103	1	27121626
ss490546998	1	73.297	1	27139300
ss490547003	1	73.42	1	27190409
ss490547035	1	74.581	1	27672730
ss490547103	1	77.055	1	28601479
ss490547111	1	77.288	1	28689142
ss490559197	1	77.305	1	28695797
ss490547123	1	77.967	1	28943477
ss490547174	1	80.797	1	30212644
ss490547194	1	84.781	1	30612416
ss490547198	1	85.111	1	30690215
ss490559393	1	85.855	1	30929239
ss490547213	1	86.332	1	31028026
ss490546439	1	86.389	1	31039838
ss490547217	1	86.672	1	31098556
ss490547228	1	87.927	1	31358206
ss490546447	1	88.071	1	31387817
ss490547244	1	89.362	1	31690041
ss490559468	1	89.377	1	31699193
ss490546455	1	89.405	1	31715400
ss490547256	1	90.003	1	31941522
ss490547271	1	91.584	1	32274855
ss490547279	1	92.373	1	32441128
ss490547287	1	93.978	1	32607805
ss490547294	1	94.646	1	32779342
ss490547298	1	94.942	1	32855414
ss490547302	1	95.309	1	32949341
ss490547306	1	95.309	1	33027159
ss490547329	1	96.426	1	33154597
ss490547333	1	96.559	1	33169669
ss490547345	1	96.651	1	33210190
ss490547352	1	96.728	1	33243917
ss490547391	1	97.164	1	33434268
ss490559347	1	97.532	1	33595330
ss490559350	1	97.532	1	33595374
ss490547453	1	97.85	1	33733823
ss490547479	1	98.051	1	33840139
ss490547487	1	98.104	1	33867914
ss490547510	1	99.14	1	33981020
ss490547514	1	99.194	1	33993739
ss490547522	1	99.283	1	34014490
ss490547530	1	99.431	1	34049060
ss490559328	1	99.614	1	34091925
ss490547537	1	99.632	1	34096248
ss490547580	1	100.43	1	34282548
ss490547596	1	100.98	1	34353083
ss490547599	1	101.09	1	34366598
ss490547615	1	101.72	1	34446756
ss490547623	1	102.36	1	34483515
ss490547659	1	104.31	1	34764387
ss490547676	1	104.54	1	34857107
ss490547684	1	104.61	1	34881379
ss490559168	1	105.28	1	35142005
ss490559153	1	105.37	1	35166495
ss490559118	1	105.39	1	35171685
ss490546621	1	106.25	1	35404648
ss490546629	1	107.51	1	35603898
ss490546637	1	108.2	1	35714520
ss490547832	1	108.74	1	35843894
ss490546645	1	108.93	1	35889794
ss490547868	1	110.18	1	36192145
ss490547882	1	110.82	1	36344992
ss490547886	1	110.91	1	36381679
ss490547915	1	111.46	1	36587372
ss490558837	1	111.5	1	36608645
ss490558834	1	111.5	1	36608712
ss490546694	1	112.1	1	36862141
ss490547961	1	112.35	1	36929678
ss490546721	1	113.39	1	37208123
ss490548026	1	113.72	1	37266887
ss490548030	1	113.87	1	37292786
ss490548040	1	114.3	1	37368168
ss490548044	1	114.41	1	37388707
ss490548060	1	114.73	1	37444137
ss490548073	1	114.98	1	37489030
ss490548077	1	115.34	1	37552184
ss490548081	1	115.38	1	37561826
ss490548105	1	115.73	1	37641216
ss490548117	1	115.98	1	37698555
ss490548121	1	116.07	1	37712001
ss490548125	1	116.16	1	37725351
ss490548137	1	116.49	1	37775819
ss490548153	1	116.91	1	37838667
ss490546766	1	117.27	1	37892979
ss490546774	1	117.34	1	37932834
ss490548173	1	117.36	1	37941151
ss490548183	1	117.4	1	37966774
ss490558950	1	117.55	1	38052079
ss490546786	1	118.56	1	38611454
ss490548228	1	120.51	1	39025679
ss490548232	1	120.88	1	39273462
ss490546794	1	120.99	1	39350272
ss490548236	1	121.15	1	39457769
ss490548240	1	123.42	1	39982204
ss490559022	1	125.65	1	40497246
ss490559258	1	127.06	1	40822419
ss490548269	1	127.35	1	40889869
ss490548289	1	127.96	1	41030497
ss490546845	1	128.24	1	41528590
ss490548305	1	128.26	1	41573299
ss490548311	1	128.32	1	41673009
ss490559234	1	128.89	1	41835968
ss490548323	1	129.86	1	42107682
ss490548327	1	130.31	1	42235274
ss490548335	1	131.25	1	42500019
ss490548343	1	133.36	1	42771848
ss490548692	1	135.63	1	43063956
ss490548680	1	136.53	1	43180531
ss490548667	1	137.34	1	43285090
ss490546979	1	137.53	1	43303928
ss490548655	1	138.63	1	43413180
ss490548643	1	139.24	1	43538693
ss490548614	1	140.94	1	43891641
ss490548610	1	141.43	1	43992983
ss490548597	1	141.92	1	44095988
ss490559189	1	142.56	1	44133621
ss490548593	1	142.57	1	44135498
ss490548589	1	142.7	1	44182773
ss490548583	1	142.79	1	44214650
ss490546947	1	143.08	1	44317860
ss490559325	1	143.2	1	44342286
ss490548571	1	143.2	1	44342825
ss490559081	1	143.21	1	44346242
ss490546939	1	143.32	1	44397160
ss490548567	1	143.35	1	44413885
ss490548559	1	143.52	1	44493109
ss490559090	1	143.72	1	44589592
ss490548555	1	143.75	1	44605626
ss490548551	1	143.85	1	44652273
ss490548546	1	143.93	1	44696810
ss490558944	1	144.01	1	44737845
ss490558947	1	144.01	1	44738052
ss490548538	1	144.1	1	44787548
ss490548526	1	144.31	1	44896976
ss490548510	1	144.61	1	45051497
ss490548506	1	144.69	1	45096139
ss490548501	1	144.76	1	45130800
ss490548497	1	144.83	1	45167792
ss490548488	1	144.99	1	45250453
ss490546908	1	144.99	1	45251802
ss490548460	1	145.59	1	45568890
ss490548452	1	146.23	1	45683529
ss490548448	1	146.46	1	45725858
ss490548444	1	146.59	1	45770879
ss490558976	1	146.7	1	45807180
ss490558979	1	146.7	1	45807279
ss490558982	1	146.7	1	45807379
ss490548438	1	146.7	1	45807420
ss490548430	1	146.8	1	45840149
ss490548418	1	147.1	1	45940831
ss490558932	1	147.26	1	45983272
ss490548406	1	147.36	1	46009147
ss490548402	1	147.74	1	46109567
ss490546889	1	148.14	1	46259275
ss490559070	1	148.69	1	46462602
ss490559028	1	149.03	1	46592065
ss490548385	1	149.14	1	46678870
ss490559413	1	149.42	1	46915076
ss490559428	1	149.97	1	47460383
ss490559052	1	150.32	1	47812273
ss490548994	2	0	2	971263
ss490559362	2	0.192	2	1036888
ss490547108	2	0.309	2	1076718
ss490548989	2	0.442	2	1121911
ss490547100	2	2.548	2	1336907
ss490558862	2	2.5504	2	1339323
ss490558859	2	2.5504	2	1339359
ss490558856	2	2.5505	2	1339436
ss490558853	2	2.5505	2	1339492
ss490548700	2	3.173	2	1963628
ss490546983	2	3.177	2	1965564
ss490548713	2	3.466	2	2096447
ss490548725	2	3.798	2	2246484
ss490548729	2	3.897	2	2267152
ss490548745	2	5.769	2	2657655
ss490548781	2	6.347	2	3277589
ss490548789	2	6.972	2	3399491
ss490548797	2	7.2247	2	3563953
ss490548801	2	7.258	2	3585597
ss490547018	2	8.184	2	3655386
ss490548809	2	8.275	2	3697378
ss490548813	2	8.4	2	3755001
ss490548825	2	8.985	2	3910777
ss490548833	2	9.397	2	4020368
ss490548841	2	10.609	2	4119773
ss490548861	2	11.939	2	4586083
ss490548888	2	13.05	2	4975291
ss490547045	2	13.12	2	5031917
ss490548892	2	13.258	2	5142232
ss490548900	2	13.373	2	5233998
ss490548916	2	14.302	2	5975842
ss490547057	2	14.309	2	5982022
ss490548920	2	14.456	2	6099098
ss490548924	2	15.017	2	6546946
ss490548928	2	15.124	2	6698643
ss490547061	2	15.14	2	6721173
ss490548935	2	15.507	2	7238887
ss490548943	2	15.77	2	7610243
ss490547088	2	16.491	2	8629175
ss490548962	2	16.772	2	9025472
ss490553316	2	18.061	2	10845181
ss490553313	2	18.086	2	10880965
ss490559443	2	18.095	2	10893250
ss490553310	2	18.106	2	10908634
ss490548866	2	18.107	2	10909751
ss490553307	2	18.177	2	11009609
ss490553289	2	18.493	2	11454535
ss490548859	2	18.643	2	11500468
ss490548855	2	19.207	2	11890322
ss490553277	2	19.212	2	11894190
ss490553274	2	19.522	2	12108470
ss490553268	2	19.612	2	12170411
ss490549025	2	21.84	2	13709663
ss490549037	2	23.373	2	14319252
ss490549044	2	24.765	2	14872352
ss490549048	2	25.074	2	15023181
ss490549052	2	25.407	2	15185727
ss490559387	2	25.408	2	15186205
ss490559390	2	25.408	2	15186239
ss490549121	2	30.162	2	17503996
ss490549138	2	30.625	2	17704790
ss490549161	2	30.887	2	17818494
ss490549176	2	31.001	2	17868204
ss490556804	2	32.445	2	18493620
ss490550555	2	32.482	2	18509392
ss490556816	2	32.954	2	18676414
ss490549216	2	33.627	2	18914293
ss490549219	2	33.723	2	18932477
ss490549227	2	33.811	2	18948924
ss490549238	2	34.45	2	19068803
ss490549258	2	35.356	2	19200549
ss490549278	2	37.676	2	19288458
ss490549287	2	38.015	2	19324328
ss490549323	2	39.206	2	19449927
ss490549327	2	39.212	2	19450637
ss490549331	2	39.405	2	19470895
ss490549350	2	39.608	2	19559740
ss490549371	2	39.873	2	19675328
ss490549379	2	39.918	2	19694934
ss490549383	2	39.974	2	19719211
ss490549403	2	41.119	2	19790626
ss490547208	2	41.119	2	19790626
ss490549565	2	42.848	2	20451849
ss490549569	2	42.852	2	20455988
ss490549674	2	43.417	2	21002872
ss490549677	2	43.477	2	21046347
ss490547246	2	43.482	2	21050072
ss490549685	2	43.486	2	21052971
ss490549768	2	43.908	2	21355320
ss490549772	2	43.908	2	21355368
ss490549776	2	43.914	2	21359415
ss490549780	2	43.914	2	21359781
ss490549793	2	43.986	2	21410695
ss490549797	2	43.991	2	21412176
ss490549801	2	44.221	2	21477545
ss490549817	2	44.555	2	21571980
ss490547254	2	44.561	2	21574385
ss490549837	2	44.942	2	21725590
ss490558996	2	46.283	2	22257698
ss490558999	2	46.283	2	22257800
ss490549869	2	46.3	2	22259869
ss490547289	2	46.852	2	22330199
ss490547293	2	47.421	2	22427217
ss490549912	2	48.694	2	22548215
ss490549916	2	48.87	2	22564998
ss490549932	2	49.64	2	22638173
ss490549955	2	52.116	2	22873386
ss490547308	2	52.19	2	22880421
ss490549971	2	52.818	2	22940013
ss490549975	2	53.387	2	22959770
ss490549999	2	53.872	2	23156927
ss490550007	2	53.956	2	23190897
ss490547320	2	54.047	2	23205384
ss490550063	2	57.444	2	23745868
ss490550074	2	57.628	2	23916029
ss490550082	2	57.662	2	23946886
ss490550097	2	57.756	2	24033760
ss490547354	2	57.769	2	24045814
ss490559384	2	57.928	2	24191675
ss490550117	2	57.931	2	24194070
ss490559366	2	57.931	2	24194644
ss490550125	2	58.013	2	24269408
ss490547374	2	58.033	2	24272118
ss490550133	2	58.239	2	24299669
ss490550140	2	58.49	2	24333101
ss490550152	2	58.92	2	24390589
ss490550156	2	59.058	2	24409016
ss490550173	2	59.742	2	24500277
ss490550213	2	63.308	2	24839570
ss490550229	2	64.997	2	25061516
ss490550244	2	66.142	2	25245061
ss490559045	2	69.478	2	25737827
ss490559042	2	69.478	2	25737898
ss490559039	2	69.479	2	25738017
ss490559037	2	69.48	2	25738152
ss490547471	2	72.18	2	26158016
ss490559010	2	72.222	2	26168071
ss490559013	2	72.222	2	26168105
ss490550363	2	72.933	2	26338147
ss490550439	2	73.467	2	26963304
ss490559078	2	73.481	2	26978895
ss490559076	2	73.481	2	26979138
ss490550443	2	73.489	2	26988834
ss490550465	2	73.65	2	27176874
ss490550493	2	73.856	2	27417309
ss490550497	2	73.874	2	27438195
ss490550501	2	73.897	2	27465221
ss490550517	2	74.002	2	27587522
ss490550521	2	74.019	2	27607479
ss490550529	2	74.122	2	27728860
ss490550577	2	74.469	2	28134247
ss490550588	2	74.562	2	28242950
ss490550626	2	74.869	2	28601751
ss490550731	2	75.561	2	29410625
ss490547648	2	75.791	2	29678600
ss490559255	2	76.018	2	29943583
ss490550831	3	0	3	1055832
ss490550835	3	0.071	3	1090251
ss490550839	3	0.241	3	1173104
ss490550843	3	0.398	3	1249252
ss490559407	3	1.039	3	1371712
ss490550855	3	1.693	3	1496757
ss490550872	3	3.291	3	1801800
ss490550883	3	4.581	3	2036631
ss490550887	3	4.91	3	2119093
ss490559016	3	5.592	3	2289884
ss490550917	3	6.057	3	2406377
ss490551023	3	8.606	3	3043938
ss490551030	3	8.929	3	3124930
ss490551054	3	9.425	3	3249040
ss490551062	3	9.603	3	3293674
ss490551066	3	9.675	3	3311855
ss490551074	3	9.927	3	3374787
ss490551078	3	10.007	3	3394789
ss490551110	3	10.67	3	3560028
ss490551118	3	11.214	3	3604517
ss490547771	3	11.96	3	3665456
ss490551130	3	12.336	3	3706005
ss490551167	3	14.575	3	3947217
ss490551171	3	14.771	3	3997636
ss490551175	3	14.867	3	4022266
ss490551179	3	15.071	3	4039529
ss490551183	3	15.285	3	4057584
ss490551199	3	16.523	3	4161726
ss490551234	3	19.138	3	4454618
ss490547811	3	19.779	3	4505736
ss490551246	3	20.42	3	4542448
ss490551250	3	20.55	3	4553620
ss490559273	3	21.711	3	4653044
ss490559277	3	21.712	3	4653437
ss490547822	3	22.235	3	4849605
ss490551275	3	22.31	3	4877694
ss490547825	3	22.636	3	4999634
ss490551305	3	22.793	3	5058598
ss490551309	3	22.868	3	5086605
ss490551321	3	23.071	3	5162744
ss490551333	3	23.469	3	5311652
ss490551337	3	23.517	3	5329608
ss490559474	3	23.791	3	5432419
ss490551357	3	25.371	3	6023852
ss490551365	3	27.085	3	6300680
ss490551369	3	27.913	3	6508457
ss490551374	3	28.668	3	6697895
ss490551378	3	29.442	3	6891677
ss490551394	3	32.493	3	7506369
ss490547873	3	33.174	3	7643360
ss490558935	3	35.789	3	8155758
ss490551435	3	35.789	3	8272754
ss490551446	3	36.096	3	8432073
ss490551450	3	36.193	3	8482152
ss490551478	3	37.737	3	9281769
ss490551490	3	38.005	3	9411786
ss490551507	3	38.641	3	9719671
ss490551519	3	39.163	3	10020056
ss490551531	3	39.545	3	10239332
ss490553089	3	39.994	3	10771131
ss490558929	3	42.302	3	10880186
ss490553068	3	44.554	3	11596292
ss490553062	3	44.812	3	11735509
ss490553059	3	45.09	3	11885541
ss490551552	3	52.271	3	15759609
ss490551556	3	52.626	3	15842968
ss490551563	3	53.303	3	16001749
ss490559025	3	54.137	3	16196867
ss490551577	3	54.462	3	16311159
ss490551584	3	54.751	3	16412335
ss490551593	3	54.889	3	16559397
ss490551617	3	55.692	3	17413453
ss490547960	3	55.734	3	17458714
ss490551623	3	55.803	3	17532206
ss490551635	3	55.987	3	17727281
ss490551666	3	57.02	3	18076207
ss490551675	3	57.724	3	18313576
ss490551678	3	57.853	3	18331158
ss490551684	3	57.982	3	18369201
ss490559067	3	58.265	3	18452277
ss490551699	3	58.467	3	18487968
ss490551702	3	58.538	3	18518188
ss490551723	3	59.147	3	18777086
ss490551739	3	59.641	3	18863433
ss490551746	3	59.891	3	18907147
ss490551749	3	59.912	3	18910832
ss490551784	3	61.214	3	19138259
ss490559450	3	61.432	3	19221248
ss490548016	3	61.44	3	19224328
ss490551824	3	62.583	3	19659263
ss490551837	3	63.819	3	19942688
ss490551869	3	66.919	3	20652965
ss490551872	3	67.016	3	20700444
ss490551878	3	67.219	3	20798673
ss490551889	3	67.686	3	21024965
ss490548071	3	67.921	3	21050064
ss490551892	3	68.14	3	21073407
ss490551898	3	68.392	3	21303432
ss490548083	3	68.395	3	21306772
ss490551903	3	68.531	3	21430086
ss490551928	3	69.344	3	21853598
ss490551931	3	69.437	3	21901493
ss490551974	3	73.024	3	22745124
ss490551983	3	73.261	3	22881231
ss490548139	3	73.31	3	22909210
ss490551986	3	73.344	3	22928213
ss490548147	3	75.635	3	23331370
ss490552006	3	75.732	3	23346363
ss490559215	3	75.733	3	23346593
ss490552015	3	76.609	3	23481662
ss490552023	3	77.583	3	23623922
ss490552064	3	81.998	3	24407942
ss490548198	3	82.92	3	24777302
ss490552089	3	83.245	3	24867436
ss490552092	3	83.443	3	24921942
ss490552101	3	84.766	3	25059713
ss490552132	3	86.83	3	25586086
ss490559159	3	86.847	3	25590333
ss490548250	3	87.881	3	25963238
ss490552160	3	87.922	3	25966880
ss490552166	3	88.771	3	26042267
ss490552172	3	88.787	3	26119840
ss490552184	3	88.828	3	26268987
ss490552188	3	88.836	3	26309631
ss490552213	3	88.914	3	26695410
ss490552219	3	88.938	3	26769847
ss490548282	3	88.958	3	26833874
ss490552229	3	88.975	3	26885246
ss490552234	3	88.998	3	26956610
ss490552237	3	89.012	3	26995871
ss490552270	4	0	4	234975
ss490552272	4	0.4529	4	275572
ss490559194	4	3.738	4	569992
ss490552297	4	3.831	4	633767
ss490552318	4	4.248	4	919942
ss490552332	4	4.538	4	1118050
ss490552338	4	4.927	4	1193579
ss490552394	4	8.997	4	1983204
ss490552406	4	9.5709	4	2151957
ss490552435	4	10.958	4	2559758
ss490552446	4	12.92	4	2682201
ss490548417	4	12.931	4	2689420
ss490552449	4	12.968	4	2712659
ss490559087	4	13.174	4	2841196
ss490552483	4	13.812	4	3238982
ss490552500	4	14.266	4	3459780
ss490552532	4	15.108	4	3868518
ss490552535	4	15.21	4	3918091
ss490552549	4	15.715	4	4162831
ss490552552	4	15.784	4	4196495
ss490559127	4	16.059	4	4329947
ss490552562	4	16.107	4	4353180
ss490552565	4	16.188	4	4392544
ss490552570	4	16.35	4	4471190
ss490552576	4	16.515	4	4551189
ss490548509	4	16.769	4	4580839
ss490552579	4	16.837	4	4588771
ss490552583	4	17.872	4	4709202
ss490552592	4	20.636	4	5026574
ss490552600	4	21.423	4	5146029
ss490552606	4	21.988	4	5231841
ss490552658	4	23.37	4	5441557
ss490552649	4	24.432	4	5602737
ss490552646	4	24.794	4	5657624
ss490552643	4	25.229	4	5723600
ss490552629	4	27.068	4	6002793
ss490552626	4	27.207	4	6023843
ss490552623	4	27.21	4	6024275
ss490552620	4	27.635	4	6088750
ss490552672	4	28.826	4	6269599
ss490552675	4	29.349	4	6348960
ss490558877	4	30.109	4	6464159
ss490552693	4	30.355	4	6511328
ss490552696	4	30.532	4	6545150
ss490552699	4	30.715	4	6580257
ss490552702	4	30.76	4	6588785
ss490552705	4	31.403	4	6711545
ss490552713	4	32.015	4	6828050
ss490552727	4	34.372	4	7065826
ss490548587	4	34.414	4	7069976
ss490552730	4	35.051	4	7148210
ss490552741	4	36.363	4	7309251
ss490552744	4	36.472	4	7349940
ss490552750	4	36.688	4	7429926
ss490552753	4	36.758	4	7456004
ss490552767	4	37.434	4	7706407
ss490552770	4	37.485	4	7731308
ss490552776	4	37.701	4	7835364
ss490552788	4	38.458	4	8199934
ss490552799	4	38.812	4	8370320
ss490548650	4	39.534	4	8506099
ss490552808	4	39.766	4	8549847
ss490552832	4	41.302	4	8838190
ss490548662	4	41.308	4	8966563
ss490552843	4	41.31	4	8996612
ss490545355	4	42.234	4	9156498
ss490552856	4	42.253	4	9159939
ss490552877	4	47.593	4	10082870
ss490552880	4	48.019	4	10156468
ss490559401	4	48.825	4	10195053
ss490559398	4	48.825	4	10195120
ss490559396	4	48.825	4	10195144
ss490552883	4	49.274	4	10241247
ss490559054	4	50.965	4	10414884
ss490552906	4	51.086	4	10880163
ss490552928	4	53.03	4	11472398
ss490552931	4	53.127	4	11520743
ss490548726	4	53.41	4	11661240
ss490552936	4	53.412	4	11661765
ss490552942	4	54.214	4	11956655
ss490552953	4	54.521	4	12479650
ss490552959	4	54.579	4	12578471
ss490552964	4	55.283	4	12725798
ss490545360	4	55.987	4	12761291
ss490552970	4	56.953	4	12876441
ss490552973	4	57.427	4	12966213
ss490559147	4	57.598	4	12998500
ss490552976	4	57.812	4	13037501
ss490558926	4	58.158	4	13100317
ss490552979	4	58.178	4	13104081
ss490553002	4	60.888	4	13596450
ss490558846	4	60.918	4	13617633
ss490558843	4	60.918	4	13617658
ss490558840	4	60.919	4	13617809
ss490553016	4	61.325	4	13897285
ss490553022	4	61.529	4	14036989
ss490553025	4	62.171	4	14092147
ss490553036	4	64.127	4	14527261
ss490553042	4	64.513	4	14714109
ss490553048	4	64.757	4	14831733
ss490553135	4	66.85	4	15842618
ss490558865	4	67.132	4	15947845
ss490558868	4	67.132	4	15947905
ss490558871	4	67.132	4	15948120
ss490553160	4	68.121	4	16314769
ss490553163	4	68.351	4	16468003
ss490553166	4	68.394	4	16496370
ss490558990	4	68.66	4	16673082
ss490553184	4	68.836	4	16789927
ss490553198	4	70.786	4	17499876
ss490553201	4	71.04	4	17592130
ss490553204	4	71.395	4	17649519
ss490553207	4	71.552	4	17687430
ss490553209	4	71.795	4	17746115
ss490553221	4	72.586	4	17937331
ss490553223	4	72.69	4	17962217
ss490553226	4	72.916	4	18093215
ss490553236	4	73.07	4	18182292
ss490553242	4	73.215	4	18266142
ss490559295	4	73.656	4	18520904
ss490559298	4	73.656	4	18520918
ss490559139	4	73.657	4	18521811
ss490559141	4	73.657	4	18522125
ss490553256	4	73.724	4	18571049
ss490553260	4	74	4	18773288
ss490553331	4	74.952	4	19469721
ss490553367	4	76.249	4	20319016
ss490553391	4	77.277	4	22138283
ss490553394	4	77.333	4	22237457
ss490553426	4	77.783	4	23033224
ss490553438	4	77.86	4	23168397
ss490553441	4	77.892	4	23217899
ss490553447	4	77.919	4	23259842
ss490553450	4	77.96	4	23321637
ss490553458	4	78.037	4	23439891
ss490553467	4	78.151	4	23615551
ss490548914	4	78.275	4	23804474
ss490553790	5	0	5	2722392
ss490549013	5	0.641	5	2351565
ss490553769	5	0.96	5	2187245
ss490559171	5	1.892	5	1709139
ss490553738	5	2.153	5	1645273
ss490553735	5	2.217	5	1629723
ss490548999	5	2.896	5	1463946
ss490553720	5	2.948	5	1451340
ss490553708	5	3.89	5	1221699
ss490553696	5	4.523	5	1121942
ss490553683	5	5.433	5	987925
ss490553674	5	5.798	5	934352
ss490553668	5	5.798	5	857644
ss490553644	5	6.964	5	689942
ss490553641	5	7.073	5	671433
ss490553635	5	7.073	5	596399
ss490553605	5	7.073	5	335415
ss490558899	5	7.073	5	332572
ss490553591	5	7.073	5	241336
ss490553811	5	7.375	5	3193818
ss490553817	5	7.4958	5	3300237
ss490553823	5	7.6824	5	3464651
ss490559270	5	7.6826	5	3464827
ss490559267	5	7.6827	5	3464888
ss490559156	5	7.6884	5	3469957
ss490553829	5	7.714	5	3492514
ss490553832	5	7.753	5	3526858
ss490553847	5	7.887	5	3644814
ss490553853	5	8.118	5	3696326
ss490553856	5	8.28	5	3732454
ss490553865	5	8.441	5	3768356
ss490553883	5	10.325	5	4186255
ss490553895	5	10.959	5	4303604
ss490553907	5	12.122	5	4414391
ss490553910	5	12.884	5	4486899
ss490553919	5	15.511	5	4711288
ss490553922	5	15.822	5	4756124
ss490549071	5	16.35	5	4832233
ss490553929	5	16.812	5	4898612
ss490553960	5	18.776	5	5410569
ss490553963	5	18.819	5	5430402
ss490554014	5	23.791	5	7712215
ss490554037	5	29.252	5	8195512
ss490554046	5	30.941	5	8344913
ss490554053	5	31.565	5	8426644
ss490549133	5	32.05	5	8998791
ss490554083	5	32.233	5	9042199
ss490559113	5	32.276	5	9394649
ss490559110	5	32.276	5	9394749
ss490554125	5	32.38	5	10235349
ss490554134	5	32.413	5	10498528
ss490549183	5	35.606	5	10890949
ss490554151	5	35.646	5	10896129
ss490554163	5	38.109	5	11208345
ss490554201	5	46.075	5	11938292
ss490554237	5	48.023	5	12082944
ss490554243	5	48.264	5	12121353
ss490559353	5	49.097	5	12253437
ss490554274	5	49.112	5	12255436
ss490554277	5	49.136	5	12261545
ss490554283	5	49.189	5	12326550
ss490554286	5	49.205	5	12342959
ss490559459	5	49.269	5	12350402
ss490559456	5	49.269	5	12350511
ss490559453	5	49.272	5	12350833
ss490554295	5	49.63	5	12391700
ss490554313	5	51.578	5	12501472
ss490554331	5	52.476	5	12641265
ss490554346	5	52.643	5	12745720
ss490554352	5	52.792	5	12780077
ss490554372	5	53.373	5	12912658
ss490559177	5	54.67	5	13087499
ss490559180	5	54.735	5	13087718
ss490559183	5	54.815	5	13087855
ss490554417	5	54.989	5	13186312
ss490559186	5	55.169	5	13234860
ss490554432	5	55.205	5	13253259
ss490549275	5	55.216	5	13258929
ss490558831	5	55.569	5	13437456
ss490554455	5	55.629	5	13468101
ss490554470	5	55.808	5	13558326
ss490554476	5	57.096	5	13626345
ss490554495	5	57.437	5	13709877
ss490559431	5	61.345	5	14666854
ss490559434	5	61.345	5	14666917
ss490559437	5	61.345	5	14667004
ss490559206	5	63.687	5	15541528
ss490559203	5	63.688	5	15541644
ss490559200	5	63.688	5	15541672
ss490554529	5	63.72	5	15553950
ss490554550	5	64.412	5	15812193
ss490554606	5	65.869	5	16355953
ss490554609	5	65.908	5	16370546
ss490559465	5	66.052	5	16424387
ss490554624	5	66.179	5	16471765
ss490554645	5	66.622	5	16637402
ss490554648	5	66.887	5	16736077
ss490554655	5	66.984	5	16772554
ss490554658	5	67.012	5	16783013
ss490559264	5	67.053	5	16798324
ss490559261	5	67.054	5	16798424
ss490558920	5	67.061	5	16800991
ss490554671	5	67.47	5	16844021
ss490554674	5	67.55	5	16852390
ss490554677	5	67.788	5	16877376
ss490554680	5	68.025	5	16902223
ss490554713	5	69.688	5	17076743
ss490554725	5	69.843	5	17152993
ss490554744	5	70.041	5	17250126
ss490554753	5	70.171	5	17314010
ss490554756	5	70.189	5	17323042
ss490554759	5	70.213	5	17334532
ss490549456	5	70.314	5	17384161
ss490554807	5	70.689	5	17567983
ss490554819	5	70.745	5	17642560
ss490554825	5	70.766	5	17671275
ss490549476	5	70.817	5	17738141
ss490559381	5	70.829	5	17754567
ss490559292	5	70.844	5	17773994
ss490554843	5	70.846	5	17777218
ss490554877	5	70.993	5	17971739
ss490554898	5	71.086	5	18095012
ss490554904	5	71.121	5	18141182
ss490554910	5	71.139	5	18166051
ss490554932	5	71.204	5	18252449
ss490554944	5	71.283	5	18356175
ss490559319	5	71.293	5	18370289
ss490554953	5	71.33	5	18418383
ss490555017	6	0	6	168062
ss490554999	6	0.1862	6	415717
ss490554989	6	0.3079	6	577511
ss490555209	6	0.476	6	800924
ss490549680	6	0.641	6	877976
ss490555200	6	0.6859	6	894166
ss490559144	6	0.8827	6	965065
ss490555178	6	1.4112	6	1155384
ss490555175	6	1.4226	6	1159490
ss490555172	6	1.6365	6	1236557
ss490555169	6	1.7836	6	1289537
ss490559372	6	1.8047	6	1297122
ss490555147	6	3.155	6	1783449
ss490555090	6	7.918	6	2704761
ss490555084	6	8.592	6	2835181
ss490555075	6	9.242	6	2960983
ss490549605	6	9.606	6	3031187
ss490555068	6	9.944	6	3086453
ss490555059	6	10.554	6	3186178
ss490555056	6	11.025	6	3253522
ss490559098	6	11.025	6	3254174
ss490559096	6	11.025	6	3254428
ss490559093	6	11.025	6	3254454
ss490549593	6	11.133	6	3356155
ss490555047	6	11.177	6	3397431
ss490554977	6	12.006	6	4179354
ss490559286	6	15.247	6	4634600
ss490559283	6	15.247	6	4634602
ss490555236	6	16.57	6	4820297
ss490555248	6	17.431	6	4965946
ss490555254	6	18.001	6	5062301
ss490549719	6	18.524	6	5151534
ss490555284	6	20.419	6	5474204
ss490555293	6	20.819	6	5556460
ss490555314	6	22.711	6	5945235
ss490555316	6	22.992	6	5992990
ss490555360	6	28.097	6	6858360
ss490555375	6	30.078	6	7016774
ss490559243	6	30.243	6	7037773
ss490559246	6	30.245	6	7037986
ss490558819	6	30.425	6	7060809
ss490555395	6	32.039	6	7265018
ss490555411	6	34.001	6	7552482
ss490555413	6	34.299	6	7590471
ss490555416	6	34.7	6	7641491
ss490555419	6	35.304	6	7718351
ss490559404	6	35.322	6	7720455
ss490555428	6	37.043	6	7916363
ss490555431	6	37.287	6	7943753
ss490555481	6	41.318	6	8706130
ss490555509	6	44.177	6	9291742
ss490555554	6	48.851	6	10384345
ss490549901	6	49.212	6	10479885
ss490555566	6	50.213	6	10744698
ss490555574	6	51.509	6	11087642
ss490555577	6	51.719	6	11143147
ss490555580	6	52.03	6	11225293
ss490555585	6	52.296	6	11389647
ss490555594	6	52.685	6	11629909
ss490555606	6	53.163	6	11924877
ss490555615	6	53.514	6	12141509
ss490555624	6	53.956	6	12414568
ss490555635	6	54.991	6	12653158
ss490555653	6	55.29	6	13237898
ss490555664	6	55.728	6	13508156
ss490555667	6	55.839	6	13576716
ss490555679	6	56.841	6	14193409
ss490555682	6	59	6	14570008
ss490559335	6	59.614	6	14677069
ss490553543	6	61.009	6	15106432
ss490555711	6	62.388	6	17458250
ss490555714	6	62.409	6	17494929
ss490555720	6	62.539	6	17717277
ss490555729	6	62.644	6	17897652
ss490555746	6	63	6	18503257
ss490555752	6	63.156	6	18769069
ss490555771	6	63.584	6	19495659
ss490555780	6	64.193	6	19661814
ss490555792	6	65.243	6	19947772
ss490555836	6	71.045	6	21722035
ss490559223	6	71.252	6	21776802
ss490559226	6	71.253	6	21776923
ss490559229	6	71.253	6	21777061
ss490555845	6	71.519	6	21847083
ss490555848	6	71.591	6	21865906
ss490550048	6	72.137	6	21893661
ss490555851	6	72.149	6	21909328
ss490555857	6	72.186	6	21955830
ss490555863	6	72.203	6	21977259
ss490555869	6	72.233	6	22015120
ss490555878	6	72.28	6	22074340
ss490555884	6	72.445	6	22142472
ss490555911	6	73.018	6	22379098
ss490555926	6	73.224	6	22468607
ss490558953	6	73.49	6	22583858
ss490550092	6	73.781	6	22607511
ss490555951	6	74.02	6	22651036
ss490550096	6	74.225	6	22714477
ss490555960	6	74.308	6	22740196
ss490556030	6	84.027	6	24865595
ss490556039	6	84.431	6	24938713
ss490556045	6	84.507	6	24985514
ss490556048	6	84.536	6	25003163
ss490556067	6	85.404	6	25148723
ss490556080	6	86.163	6	25324337
ss490559356	6	87.376	6	25604589
ss490559289	6	87.937	6	25675207
ss490556129	6	88.846	6	25789477
ss490550212	6	88.874	6	25805582
ss490556141	6	89.232	6	26009491
ss490556157	6	89.819	6	26343167
ss490550224	6	90.184	6	26462291
ss490556176	6	90.874	6	26686741
ss490556182	6	92.402	6	26778580
ss490556190	6	95.717	6	26977701
ss490559031	6	95.759	6	26983659
ss490559034	6	95.76	6	26983740
ss490556194	6	95.955	6	27010726
ss490558886	6	97.249	6	27190176
ss490558890	6	97.249	6	27190227
ss490556207	6	97.998	6	27293950
ss490556216	6	98.964	6	27496472
ss490556239	6	99.308	6	27954049
ss490556242	6	99.353	6	28014534
ss490556245	6	99.395	6	28071011
ss490556251	6	99.482	6	28186626
ss490556254	6	102.86	6	28238348
ss490556260	6	103.19	6	28348765
ss490556263	6	103.35	6	28402543
ss490556275	6	104.03	6	28627349
ss490556296	6	105.22	6	29018706
ss490556308	6	105.88	6	29238171
ss490556318	6	106.32	6	29382783
ss490556351	6	108.23	6	30012896
ss490556357	6	108.39	6	30121657
ss490559104	6	108.44	6	30159011
ss490556376	6	108.87	6	30455267
ss490559416	7	0	7	367570
ss490559378	7	0	7	368284
ss490556549	7	0.071	7	573620
ss490556485	7	0.641	7	2199866
ss490556479	7	0.6832	7	2304524
ss490556476	7	0.7032	7	2353984
ss490556467	7	0.7957	7	2583195
ss490556458	7	0.8631	7	2750244
ss490556436	7	0.9848	7	3051712
ss490556424	7	1.1426	7	3442704
ss490556421	7	1.1806	7	3537050
ss490556418	7	1.1899	7	3559902
ss490556403	7	1.3306	7	3908711
ss490556591	7	1.986	7	5532413
ss490556594	7	2.148	7	5728490
ss490556597	7	2.263	7	5868000
ss490556621	7	3.256	7	7064851
ss490550460	7	4.22	7	7701642
ss490556639	7	4.542	7	7708147
ss490556645	7	4.5811	7	7761859
ss490556648	7	4.6224	7	7818567
ss490556651	7	4.6701	7	7884105
ss490556657	7	4.7555	7	8001359
ss490559192	7	4.863	7	8148906
ss490550479	7	8.374	7	8348313
ss490556672	7	8.546	7	8439353
ss490556675	7	9.529	7	8959290
ss490556678	7	9.7134	7	9084566
ss490556684	7	10.094	7	9343081
ss490556696	7	12.553	7	9867865
ss490550511	7	14.806	7	10716035
ss490556732	7	15.08	7	10840990
ss490550519	7	15.125	7	10861472
ss490556747	7	15.547	7	11053664
ss490556756	7	17.205	7	11232460
ss490550535	7	18.538	7	11376134
ss490556768	7	18.57	7	11379483
ss490550543	7	19.312	7	11497383
ss490556777	7	19.662	7	11512452
ss490556783	7	22.335	7	11627514
ss490556822	7	22.526	7	11712111
ss490556825	7	22.558	7	11726422
ss490559301	7	22.705	7	11791646
ss490550567	7	22.733	7	11803653
ss490556837	7	23.077	7	11955820
ss490556843	7	23.308	7	12014229
ss490556849	7	23.61	7	12090579
ss490556852	7	23.708	7	12115476
ss490556870	7	24.755	7	12379868
ss490556883	7	25.283	7	12513231
ss490550600	7	25.662	7	12536162
ss490556889	7	26.603	7	12593052
ss490556907	7	30.117	7	12805303
ss490556956	7	32.409	7	13436100
ss490556959	7	33.097	7	13625466
ss490550642	7	33.354	7	13696251
ss490556962	7	33.371	7	13701093
ss490556971	7	33.922	7	13852074
ss490557011	7	35.74	7	14345624
ss490557029	7	36.55	7	14565508
ss490558905	7	37.562	7	14840119
ss490557077	7	38.694	7	15147105
ss490559064	7	38.846	7	15228463
ss490550700	7	39.062	7	15343359
ss490557119	7	39.624	7	15642078
ss490557132	7	39.825	7	15775730
ss490557144	7	39.994	7	15888096
ss490557147	7	40.041	7	15919035
ss490557186	7	40.553	7	16258782
ss490557192	7	41.054	7	16308119
ss490557205	7	42.896	7	16489359
ss490558985	7	43.379	7	16536759
ss490557214	7	44.367	7	16632096
ss490550760	7	44.941	7	16687385
ss490557226	7	46.609	7	16848212
ss490557244	7	50.151	7	17189583
ss490557253	7	52.023	7	17296051
ss490557256	7	52.285	7	17340709
ss490559061	7	52.952	7	17453814
ss490559058	7	52.953	7	17454001
ss490558908	7	63.899	7	18882163
ss490558911	7	63.899	7	18882215
ss490558914	7	63.899	7	18882307
ss490558917	7	63.899	7	18882348
ss490557305	7	64.353	7	19051907
ss490557314	7	65.373	7	19432118
ss490557318	7	65.604	7	19518259
ss490550814	7	65.771	7	19580059
ss490559425	7	70.249	7	20289235
ss490557351	7	71.264	7	20450040
ss490557353	7	71.312	7	20457634
ss490550838	7	71.418	7	20474479
ss490557358	7	71.443	7	20478437
ss490557364	7	71.536	7	20492647
ss490557376	7	71.546	7	20540122
ss490557379	7	71.548	7	20547719
ss490557382	7	71.563	7	20557475
ss490557385	7	71.634	7	20601992
ss490559344	7	71.699	7	20642934
ss490557404	7	71.699	7	20643449
ss490557410	7	71.754	7	20678011
ss490557421	7	71.807	7	20711354
ss490557442	7	71.929	7	20787206
ss490557454	7	71.976	7	20816432
ss490557460	7	71.995	7	20828426
ss490557463	7	72.006	7	20835717
ss490557469	7	72.038	7	20855729
ss490557478	7	72.079	7	20881296
ss490557505	7	72.212	7	20963661
ss490557520	7	72.283	7	21007879
ss490557532	7	72.359	7	21055085
ss490557535	7	72.373	7	21064262
ss490557538	7	72.407	7	21085454
ss490557556	7	72.482	7	21131671
ss490557560	7	72.485	7	21134898
ss490550900	7	72.496	7	21143518
ss490557575	7	72.556	7	21179916
ss490557581	7	72.574	7	21191363
ss490557584	7	72.589	7	21200874
ss490557587	7	72.601	7	21208260
ss490557602	7	72.77	7	21310195
ss490557605	7	72.83	7	21345653
ss490557608	7	73.078	7	21372052
ss490557632	7	75.441	7	21623502
ss490557635	7	75.468	7	21652073
ss490557650	7	75.652	7	21842481
ss490557653	7	75.692	7	21883987
ss490557656	7	75.713	7	21906137
ss490557662	7	75.775	7	21970579
ss490557677	7	75.923	7	22122729
ss490557692	7	76.082	7	22284205
ss490557699	8	0	8	79991
ss490557705	8	0.0701	8	150927
ss490557711	8	0.1511	8	232933
ss490559359	8	0.1591	8	240989
ss490557720	8	0.2939	8	377341
ss490550940	8	0.395	8	479556
ss490557732	8	0.975	8	629082
ss490557735	8	1.8848	8	821385
ss490550948	8	1.9337	8	831730
ss490557738	8	2.1449	8	876376
ss490557747	8	2.941	8	1044628
ss490557753	8	3.508	8	1156006
ss490559220	8	3.9605	8	1569508
ss490557766	8	4.07	8	1669464
ss490550964	8	4.425	8	1778468
ss490557775	8	4.632	8	1841565
ss490557781	8	4.7028	8	1954426
ss490550972	8	4.7144	8	1972938
ss490557784	8	4.7418	8	2016527
ss490557787	8	4.769	8	2059851
ss490550977	8	5.179	8	2188839
ss490557799	8	5.747	8	2367518
ss490550985	8	5.763	8	2372265
ss490557805	8	6.3677	8	2567737
ss490557812	8	7.197	8	2835745
ss490557821	8	8.399	8	3060365
ss490557827	8	8.986	8	3170088
ss490557833	8	9.637	8	3291879
ss490557845	8	10.056	8	3743581
ss490557851	8	11.735	8	3892521
ss490557854	8	11.807	8	3991839
ss490557860	8	12.056	8	4334825
ss490557869	8	13.675	8	4489875
ss490557872	8	14.316	8	4562070
ss490557891	8	14.584	8	4896596
ss490557900	8	14.97	8	5376278
ss490557915	8	15.761	8	5666526
ss490557920	8	15.846	8	5800483
ss490557923	8	15.979	8	6010385
ss490557932	8	16.274	8	6473772
ss490557938	8	16.33	8	6561593
ss490557941	8	16.363	8	6722793
ss490558018	8	16.811	8	8912541
ss490558009	8	16.852	8	9113192
ss490557995	8	16.943	8	9558599
ss490551087	8	16.945	8	9570526
ss490557992	8	16.954	8	9623810
ss490557982	8	17.028	8	9966366
ss490557973	8	18.269	8	10197534
ss490551071	8	19.569	8	10439549
ss490557955	8	21.461	8	10759947
ss490557952	8	21.851	8	10825927
ss490558036	8	22.496	8	10973641
ss490558045	8	25.448	8	11145686
ss490558048	8	26.082	8	11226615
ss490558069	8	31.867	8	11964579
ss490551112	8	31.878	8	11970017
ss490558103	8	33.501	8	12769011
ss490551132	8	33.703	8	12867904
ss490558849	8	33.911	8	12969861
ss490558941	8	33.914	8	12971582
ss490558118	8	33.939	8	12983910
ss490558130	8	34.749	8	13379300
ss490558136	8	34.857	8	13432220
ss490551144	8	35.465	8	13728707
ss490551148	8	35.646	8	13817106
ss490558155	8	35.787	8	13885666
ss490558176	8	37.197	8	14189091
ss490558200	8	39.206	8	14621066
ss490558206	8	39.329	8	14648093
ss490558212	8	39.758	8	14742331
ss490558233	8	41.433	8	14944398
ss490558257	8	41.682	8	15102216
ss490558260	8	41.709	8	15119390
ss490551215	8	41.985	8	15293207
ss490558308	8	43.66	8	15585927
ss490558311	8	44.622	8	15633091
ss490558317	8	45.336	8	15668090
ss490558335	8	45.856	8	15771098
ss490551260	8	48.145	8	16224390
ss490558402	8	48.166	8	16228356
ss490558411	8	48.477	8	16306251
ss490558414	8	48.515	8	16315578
ss490558417	8	48.6	8	16336972
ss490558422	8	48.729	8	16369043
ss490558456	8	50.004	8	16686369
ss490558465	8	50.315	8	16763770
ss490559048	8	50.383	8	16780732
ss490558468	8	50.996	8	16933041
ss490558477	8	53.83	8	17086842
ss490559419	8	53.859	8	17095330
ss490559422	8	53.859	8	17095392
ss490558480	8	54.008	8	17138391
ss490558492	8	54.687	8	17333374
ss490551301	8	54.893	8	17392580
ss490551316	8	56.067	8	17729104
ss490558513	8	56.075	8	17731356
ss490551327	8	57.751	8	17858840
ss490551339	8	58.258	8	18021454
ss490558540	8	58.352	8	18051788
ss490558552	8	58.853	8	18211859
ss490558555	8	59.251	8	18236695
ss490551359	8	59.405	8	18246245
ss490558564	8	59.748	8	18369405
ss490558570	8	59.977	8	18451594
ss490558573	8	60.136	8	18474484
ss490558576	8	60.487	8	18524853
ss490558585	8	61.281	8	18638833
ss490558603	8	63.116	8	18902081
ss490558609	8	63.519	8	18959990
ss490558612	8	63.654	8	18979445
ss490558621	8	64.253	8	19065231
ss490558627	8	64.641	8	19120680
ss490558633	8	64.719	8	19173458
ss490558642	8	64.992	8	19358064
ss490558648	8	65.119	8	19443483
ss490558654	8	65.193	8	19492623
ss490558657	8	65.226	8	19518100
ss490558675	8	65.583	8	19788191
ss490551459	8	65.681	8	19855662
ss490558681	8	65.744	8	19899012
ss490558696	8	65.745	8	20049603
ss490558711	8	65.746	8	20187905
ss490558714	8	65.747	8	20216638
ss490558729	8	65.749	8	20554704
ss490558732	8	65.749	8	20614252
ss490559133	8	65.749	8	20618215
ss490559136	8	65.749	8	20618282
ss490558735	8	65.749	8	20665847
ss490558744	8	65.75	8	20836092
ss490558750	8	65.752	8	21062119
ss490558759	8	65.756	8	21402188
ss490558762	8	65.756	8	21455291
ss490551533	8	65.761	8	21855843
ss490559304	8	65.763	8	22056012
ss490559307	8	65.763	8	22056208
ss490559310	8	65.764	8	22056227
ss490559313	8	65.768	8	22056474
ss490559316	8	65.768	8	22056524
ss490558789	8	66.058	8	22073733
ss490558810	8	71.63	8	22399398
ss490551557	8	71.98	8	22486809
ss490558816	8	72.074	8	22510057
1 Calle A, Cai L, Iezzoni A, Wünsch A. High-density linkage maps constructed in sweet cherry (Prunus avium L.) using cross- and self-pollinated populations reveal chromosomal homozygosity in inbred families and non-syntenic region with the peach genome. Tree Genet Genomes. 2018; 14:37. doi:10.1007/s11295-018-1252-2
2 Verde I, Jenkins J, Dondini L, Micali S, Pagliarani G, Vendramin E, Paris R, Aramini V,et al. The Peach v2.0 release: high-resolution linkage mapping and deep resequencing improve chromosome-scale assembly and contiguity. BMC Genomics. 2017; 18: 1–18. doi:10.1186/s12864-017-3606-9
